# Supplementary material for: Escherichia coli Strains Display Varying Susceptibility to Grazing by the Soil Amoeba Dictyostelium discoideum
Source: Microorganisms. 2023 May 31;11(6):1457. doi: 10.3390/microorganisms11061457 (PMC10304320; doi:10.3390/microorganisms11061457)
Supplement: Supplementary file 1 [file microorganisms-11-01457-s001.zip]

Archive with 1 entries (1 files):
- microorganisms-2402261-supplementary.pptx
